# Supplementary material for: Investigation on the Pathological Mechanism of Frequent Exacerbators With Chronic Obstructive Pulmonary Disease Based on the Characteristics of Respiratory Flora
Source: Front Med (Lausanne). 2022 Jan 20;8:816802. doi: 10.3389/fmed.2021.816802 (PMC8811034; doi:10.3389/fmed.2021.816802)
Supplement: Supplementary file 1 [file Data_Sheet_1.ZIP]

Archive with 31 entries (31 files):
- 扫描全能王 2021-11-23 11.00(26).pdf
- 扫描全能王 2021-11-23 11.00(27).pdf
- 扫描全能王 2021-11-23 11.00(28).pdf
- 扫描全能王 2021-11-23 11.00(29).pdf
- 扫描全能王 2021-11-23 11.00(30).pdf
- 1.pdf
- 扫描全能王 2021-11-23 11.00(1).pdf
- 扫描全能王 2021-11-23 11.00(2).pdf
- 扫描全能王 2021-11-23 11.00(3).pdf
- 扫描全能王 2021-11-23 11.00(4).pdf
- 扫描全能王 2021-11-23 11.00(5).pdf
- 扫描全能王 2021-11-23 11.00(6).pdf
- 扫描全能王 2021-11-23 11.00(7).pdf
- 扫描全能王 2021-11-23 11.00(8).pdf
- 扫描全能王 2021-11-23 11.00(9).pdf
- 扫描全能王 2021-11-23 11.00(10).pdf
- 扫描全能王 2021-11-23 11.00(11).pdf
- 扫描全能王 2021-11-23 11.00(12).pdf
- 扫描全能王 2021-11-23 11.00(13).pdf
- 扫描全能王 2021-11-23 11.00(14).pdf
- 扫描全能王 2021-11-23 11.00(15).pdf
- 扫描全能王 2021-11-23 11.00(16).pdf
- 扫描全能王 2021-11-23 11.00(17).pdf
- 扫描全能王 2021-11-23 11.00(18).pdf
- 扫描全能王 2021-11-23 11.00(19).pdf
- 扫描全能王 2021-11-23 11.00(20).pdf
- 扫描全能王 2021-11-23 11.00(21).pdf
- 扫描全能王 2021-11-23 11.00(22).pdf
- 扫描全能王 2021-11-23 11.00(23).pdf
- 扫描全能王 2021-11-23 11.00(24).pdf
- 扫描全能王 2021-11-23 11.00(25).pdf
