# Supplementary material for: Investigation on the Pathological Mechanism of Frequent Exacerbators With Chronic Obstructive Pulmonary Disease Based on the Characteristics of Respiratory Flora
Source: Front Med (Lausanne). 2022 Jan 20;8:816802. doi: 10.3389/fmed.2021.816802 (PMC8811034; doi:10.3389/fmed.2021.816802)
Supplement: Supplementary file 2 [file Data_Sheet_2.ZIP]

Archive with 40 entries (40 files):
- 扫描全能王 2021-11-23 11.00(65).pdf
- 扫描全能王 2021-11-23 11.00(66).pdf
- 扫描全能王 2021-11-23 11.00(67).pdf
- 扫描全能王 2021-11-23 11.00(68).pdf
- 扫描全能王 2021-11-23 11.00(69).pdf
- 扫描全能王 2021-11-23 11.00.pdf
- 扫描全能王 2021-11-23 11.00(31).pdf
- 扫描全能王 2021-11-23 11.00(32).pdf
- 扫描全能王 2021-11-23 11.00(33).pdf
- 扫描全能王 2021-11-23 11.00(34).pdf
- 扫描全能王 2021-11-23 11.00(35).pdf
- 扫描全能王 2021-11-23 11.00(36).pdf
- 扫描全能王 2021-11-23 11.00(37).pdf
- 扫描全能王 2021-11-23 11.00(38).pdf
- 扫描全能王 2021-11-23 11.00(39).pdf
- 扫描全能王 2021-11-23 11.00(40).pdf
- 扫描全能王 2021-11-23 11.00(41).pdf
- 扫描全能王 2021-11-23 11.00(42).pdf
- 扫描全能王 2021-11-23 11.00(43).pdf
- 扫描全能王 2021-11-23 11.00(44).pdf
- 扫描全能王 2021-11-23 11.00(45).pdf
- 扫描全能王 2021-11-23 11.00(46).pdf
- 扫描全能王 2021-11-23 11.00(47).pdf
- 扫描全能王 2021-11-23 11.00(48).pdf
- 扫描全能王 2021-11-23 11.00(49).pdf
- 扫描全能王 2021-11-23 11.00(50).pdf
- 扫描全能王 2021-11-23 11.00(51).pdf
- 扫描全能王 2021-11-23 11.00(52).pdf
- 扫描全能王 2021-11-23 11.00(53).pdf
- 扫描全能王 2021-11-23 11.00(54).pdf
- 扫描全能王 2021-11-23 11.00(55).pdf
- 扫描全能王 2021-11-23 11.00(56).pdf
- 扫描全能王 2021-11-23 11.00(57).pdf
- 扫描全能王 2021-11-23 11.00(58).pdf
- 扫描全能王 2021-11-23 11.00(59).pdf
- 扫描全能王 2021-11-23 11.00(60).pdf
- 扫描全能王 2021-11-23 11.00(61).pdf
- 扫描全能王 2021-11-23 11.00(62).pdf
- 扫描全能王 2021-11-23 11.00(63).pdf
- 扫描全能王 2021-11-23 11.00(64).pdf
